# Supplementary material for: The Complete Plastid Genome Sequence of Madagascar Periwinkle Catharanthus roseus (L.) G. Don: Plastid Genome Evolution, Molecular Marker Identification, and Phylogenetic Implications in Asterids
Source: PLoS One. 2013 Jun 18;8(6):e68518. doi: 10.1371/journal.pone.0068518 (PMC3688999; doi:10.1371/journal.pone.0068518)
Supplement: Table S6 — (XLS) [file pone.0068518.s006.xls]

## Sheet: Sheet1
Table S6. Divergence of plastome intergenic regions in pairwise comparisons between Catharanthus roseus and three other euasterids I taxa
			Catharanthus-Asclepiasb		Catharanthus-Coffeab		Catharanthus-Solanumb
Region No.	Region Namea	Length (bp) in C. roseus	divergence	ranking	divergence	ranking	divergence	ranking
1	rpl2-trnH-GUG	140	0.043486	84	0.094626	80	0.100411	83
2	trnH-GUG-psbA	404	0.429995	1	0.257142	10	0.336539	8
3	psbA-trnK-UUU	231	0.111977	49	0.169922	30	0.186987	52
4	trnK-UUU-rps16	715	0.169568	17	0.290775	6	0.334187	9
5	rps16-trnQ-UUG	1,257	0.17008	16	0.244203	13	0.438735	2
6	trnQ-UUG-psbK	338	0.108543	51	0.163729	35	0.204394	38
7	psbK-psbI	170	0.091111	66	0.15865	39	0.159281	61
8	psbI-trnS-GCU	104	0.185751	13	0.31725	3	0.195625	47
9	trnS-GCU-trnG-UCC	502	0.13752	25	0.179521	27	0.338385	7
10	trnG-UCC-trnR-UCU	127	0.093348	65	0.304115	4	0.293332	14
11	trnR-UCU-atpA	115	0.229643	5	0.260181	9	0.255609	20
12	atpA-atpF	60	0.016532	94	0.093903	81	0.124195	76
13	atpF-atpH	341	0.112092	48	0.192988	22	0.200553	42
14	atpH-atpI	1,096	0.102069	58	0.15133	47	0.2232	30
15	atpI-rps2	227	0.079881	72	0.089711	85	0.101683	82
16	rps2-rpoC2	244	0.108441	52	0.206703	18	0.191664	51
17	rpoC2-rpoC1	146	0.090815	67	0.121211	66	0.170565	56
18	rpoC1-rpoB	26	0.310837	2	0.135763	57	0.201025	41
19	rpoB-trnC-GCA	1,259	0.102622	57	0.155817	43	0.203429	40
20	trnC-GCA-petN	850	0.11645	45	0.21679	17	0.244559	22
21	petN-psbM	1,173	0.131924	33	0.198023	21	0.241525	24
22	psbM-trnD-GUC	839	0.136642	28	0.151965	46	0.204032	39
23	trnD-GUC-trnY-GUA	104	0.136944	26	0.164195	33	0.133237	71
24	trnY-GUA-trnE-UUC	59	0.229328	6	0.109192	73	0.153471	63
25	trnE-UUC-trnT-GGU	897	0.184857	14	0.217239	16	0.243006	23
26	trnT-GGU-psbD	1,358	0.109344	50	0.164198	32	0.217323	33
27	psbC-trnS-UGA	231	0.125344	39	0.143526	53	0.330173	10
28	trnS-UGA-psbZ	327	0.099139	60	0.147494	51	0.104558	81
29	psbZ-trnG-GCC	298	0.085	70	0.148006	49	0.199374	44
30	trnG-GCC-trnfM-CAU	174	0.127707	37	0.341562	2	0.213465	36
31	trnfM-CAU-rps14	149	0.070387	78	0.133393	60	0.134777	70
32	rps14-psaB	149	0.107455	53	0.089914	84	0.112503	79
33	psaB-psaA	25	0	100	0	105	0.040996	91
34	psaA-ycf3	739	0.103946	55	0.111888	69	0.176649	55
35	ycf3-trnS-GGA	512	0.099086	61	0.152981	45	0.196285	45
36	trnS-GGA-rps4	275	0.089044	68	0.201261	20	0.308239	12
37	rps4-trnT-UGU	357	0.178649	15	0.186961	24	0.23157	27
38	trnT-UGU-trnL-UAA	789	0.153596	19	0.204585	19	0.227675	29
39	trnL-UAA-trnF-GAA	322	0.101243	59	0.225179	15	0.220435	32
40	trnF-GAA-ndhJ	648	0.136834	27	0.167886	31	0.236899	25
41	ndhJ-ndhK	96	0.067775	80	0.294456	5	0.13022	73
42	ndhK-ndhC	48	0.204318	9	0.066488	87	NA	NA
43	ndhC-trnV-UAC	1,387	0.157196	18	0.190996	23	0.229078	28
44	trnV-UAC-trnM-CAU	200	0.114751	46	0.139219	54	0.165536	59
45	trnM-CAU-atpE	241	0.085623	69	0.134913	59	0.199426	43
46	atpB-rbcL	781	0.074921	74	0.101751	77	0.146574	65
47	rbcL-accD	712	NA	NA	0.177977	29	0.195731	46
48	accD-psaI	672	NA	NA	0.178199	28	0.215395	35
49	psaI-ycf4	426	0.07023	79	0.135728	58	0.157719	62
50	ycf4-cemA	656	0.128047	36	0.16212	36	0.285147	15
51	cemA-petA	207	0.129403	34	0.093471	82	0.166797	58
52	petA-psbJ	1,004	0.113828	47	0.157457	40	0.250698	21
53	psbJ-psbL	126	0.094414	64	0.076156	86	0.127348	75
54	psbL-psbF	23	0	101	0.045788	90	0.046918	90
55	psbF-psbE	9	0.118693	44	0	106	0	107
56	psbE-petL	1,115	0.120028	41	0.15996	37	0.178931	54
57	petL-petG	162	0.097129	62	0.137467	55	0.16997	57
58	petG-trnW-CCA	145	0.060535	81	0.122296	65	0.192597	50
59	trnW-CCA-trnP-UGG	130	0.188162	12	0.146701	52	0.21697	34
60	trnP-UGG-psaJ	377	0.119983	42	0.156229	42	0.161042	60
61	psaJ-rpl33	456	0.104674	54	0.149873	48	0.13827	68
62	rpl33-rps18	159	0.075899	73	0.159561	38	0.137192	69
63	rps18-rpl20	180	0.119588	43	0.180262	26	0.256835	19
64	rpl20-rps12_5'	739	0.084182	71	0.136318	56	0.139717	67
65	rps12_5'-clpP	156	NA	NA	0.125395	62	0.130783	72
66	clpP-psbB	457	NA	NA	0.106415	76	0.118799	78
67	psbB-psbT	201	0.134017	29	0.153417	44	0.232783	26
68	psbT-psbN	60	0.034871	85	0	107	0.089034	84
69	psbN-psbH	102	0.074708	75	0.029864	96	0.029823	97
70	psbH-petB	103	0.103791	56	0.107659	74	0.141927	66
71	petB-petD	188	0.074246	76	0.111618	70	0.193411	48
72	petD-rpoA	187	0.07075	77	0.098163	78	0.205683	37
73	rpoA-rps11	80	0.02756	89	0.123562	64	0.147424	64
74	rps11-rpl36	101	0.132988	31	0.147903	50	0.221109	31
75	rpl36-infA	107	0.149793	21	0.125245	63	NA	NA
76	infA-rps8	140	0.141183	22	0.093447	83	NA	NA
77	rps8-rpl14	188	0.139603	24	0.107386	75	0.186626	53
78	rpl14-rpl16	134	0.055173	82	0.109194	72	0.368772	6
79	rpl16-rps3	122	0.140598	23	0.163794	34	0.265136	18
80	rpl22-rps19	57	0.133634	30	0.156289	41	0.086466	85
81	rps19-rpl2	70	0.030919	86	0.117233	68	0.129919	74
82	rpl2-rpl23	18	0	102	0	108	0.061586	87
83	rpl23-trnI-CAU	165	0.024394	90	0.006107	104	0.018538	103
84	trnI-CAU-ycf2	88	0.124692	40	0.023216	99	0.023195	100
85	ycf2-ycf15	79	NA	NA	NA	NA	0.012764	106
86	ycf15-trnL-CAA	407	NA	NA	NA	NA	0.057971	88
87	trnL-CAA-ndhB	543	0.009269	98	0.028807	97	0.039312	92
88	ndhB-rps7	275	0.011032	96	0.04133	92	0.037756	94
89	rps7-rps12_3'	53	0.021135	91	0.019729	101	0.019355	101
90	rps12_3'-trnV-GAC	1,585	0.017457	93	0.027558	98	0.028507	98
91	trnV-GAC-rrn16	218	0.00461	99	0.052966	88	0.037775	93
92	rrn16-trnI-CAU	294	0.013814	95	0.013765	102	0.027694	99
93	trnI-CAU-trnA-UGC	63	0	103	0.032308	94	0.016011	104
94	trnA-UGC-rrn23	179	0.029503	87	0.01268	103	0.013122	105
95	rrn23-rrn4.5	98	0.010262	97	0.020655	100	0.031183	95
96	rrn4.5-rrn5	214	0.048553	83	0.038792	93	0.019116	102
97	rrn5-trnR-ACG	254	0.020073	92	0.042525	91	0.050391	89
98	trnR-ACG-trnN-GUU	557	0.028666	88	0.050456	89	0.062144	86
99	trnN-GUU-ndhF	1,342	0.220514	8	0.03102	95	0.0311	96
100	ndhF-rpl32	771	0.20274	10	0.231407	14	0.323718	11
101	rpl32-trnL-UAG	942	0.221749	7	0.277301	7	0.415796	3
102	trnL-UAG-ccsA	80	0.094509	63	0.109739	71	0.122666	77
103	ccsA-ndhD	239	0.232039	4	0.37246	1	0.550366	1
104	ndhD-psaC	129	0.245142	3	0.117738	67	0.112028	80
105	psaC-ndhE	235	0.126244	38	0.129068	61	0.192745	49
106	ndhE-ndhG	111	0.132332	32	0.183887	25	0.401957	4
107	ndhG-ndhI	402	0.198167	11	0.276586	8	0.306827	13
108	ndhI-ndhA	87	0.150478	20	0.256011	11	0.268834	16
109	ndhA-ndhH	2	0	104	0	109	0	108
110	ndhH-rps15	108	0.12834	35	0.094747	79	0.268533	17
111	rps15-ycf1	407	NA	NA	0.251112	12	0.370821	5
	average		0.101857		0.135006		0.169443
	standard deviation		0.0707381		0.0811532		0.107264
a Regions that are identified as one of the 25 most divergent in all three comparisons are highlighted in bold.
b The 25 most divergent regions in each pairwise comparison are highlighted in bold.
